# Supplementary material for: Tumor Stroma Area and Other Prognostic Factors in Pancreatic Ductal Adenocarcinoma Patients Submitted to Surgery
Source: Diagnostics (Basel). 2023 Feb 9;13(4):655. doi: 10.3390/diagnostics13040655 (PMC9955223; doi:10.3390/diagnostics13040655)
Supplement: Supplementary file 1 [file diagnostics-13-00655-s001.zip]

Archive with 1 entries (1 files):
- diagnostics-2209749-supplementary.pdf
